# Supplementary material for: Multiple alterations in glutamatergic transmission and dopamine D2 receptor splicing in induced pluripotent stem cell-derived neurons from patients with familial schizophrenia
Source: Transl Psychiatry. 2021 Oct 25;11:548. doi: 10.1038/s41398-021-01676-1 (PMC8547217; doi:10.1038/s41398-021-01676-1)
Supplement: Supplementary file 1 — Supplementary Table 1 [file 41398_2021_1676_MOESM1_ESM.xlsx]

## Sheet: Sheet1
Supplementary Table 1. p values of the tests of the assumtions of normality and equality of variance
Figure		Shapiro-Wilk Test	P value		Figure		F-Test	P value
Fig 3B	synaptophysin	control	0.101		Fig 3B	synaptophysin	control and patient	0.878
	synaptophysin	patient	0.671
Fig 4A	GluA1	control	0.199		Fig 4A	GluA1	control and patient	0.469
	GluA1	patient	0.791
Fig 4B	GRIA1	control	0.958		Fig 4B	GRIA1	control and patient	0.0723
	GRIA1	patient	0.223			GRIA2	control and patient	0.653
	GRIA2	control	0.108			GRIA3	control and patient	0.712
	GRIA2	patient	0.754			GRIA4	control and patient	0.285
	GRIA3	control	0.243
	GRIA3	patient	0.985
	GRIA4	control	0.795
	GRIA4	patient	0.742
Fig 4C	D2S	control	0.101		Fig 4C	D2S	control and patient	0.803
	D2S	patient	0.305			D2L	control and patient	0.533
	D2L	control	0.631			D2S/D2L	control and patient	0.119
	D2L	patient	0.411
	D2S/D2L	control	0.444
	D2S/D2L	patient	0.314
s Fig 2B	MAP2	control	0.099		s Fig 2B	MAP2	control and patient	0.878
	MAP2	patient	0.528
